# Supplementary material for: Using the intrinsic growth rate of the mosquito population improves spatio-temporal dengue risk estimation
Source: Acta Trop. 2020 Aug;208:105519. doi: 10.1016/j.actatropica.2020.105519 (PMC7315132; doi:10.1016/j.actatropica.2020.105519)
Supplement: Supplementary file 1 [file mmc1.xml]

<?xml version="1.0" encoding="UTF-8" standalone="no"?><data:data><datasets><author>l.sedda@lancaster.ac.uk</author><type>0</type><dataset><value>3</value><reason>Other (please explain)</reason><comments>Data is contained as Appendix in the main manuscript</comments></dataset></datasets></data:data>
